# Supplementary material for: Effect of chemical interaction between oleic acid and L-Arginine on oral perception, as a function of polymorphisms of CD36 and OBPIIa and genetic ability to taste 6-n-propylthiouracil
Source: PLoS One. 2018 Mar 22;13(3):e0194953. doi: 10.1371/journal.pone.0194953 (PMC5864069; doi:10.1371/journal.pone.0194953)
Supplement: S1 Data set — Results of the TaqMan® SNP Genotyping Assay. (XLS) [file pone.0194953.s004.xls]

## Sheet: rs1726866 TAS2R38
Block Type	96well
Chemistry	TAQMAN
Experiment File Name	D:\Users\INSTR-ADMIN\Desktop\Melania\TAS2R38 2 POL rs1726866.eds
Instrument Type	steponeplus
Passive Reference	ROX
Well	Sample Name	SNP Assay Name	Task	Allele1 ΔRn	Allele2 ΔRn	Pass.Ref	Quality(%)	Call	Method	Allele1 Automatic Ct Threshold	Allele1 Ct Threshold	Allele1 Automatic Baseline	Allele1 Baseline Start	Allele1 Baseline End	Allele2 Automatic Ct Threshold	Allele2 Ct Threshold	Allele2 Automatic Baseline	Allele2 Baseline Start	Allele2 Baseline End	Comments	BADROX	NOSIGNAL	AMPNC
A1	6	SNPTAS2R38 2 pol	UNKNOWN	0.396306	4.30052	16964.5	99.2424	Homozygous Allele 2 - G/Allele 2 - G	Auto	TRUE	0.0210215	TRUE	3	27	TRUE	0.0174729	TRUE	3	23		N	N	N
A2	5	SNPTAS2R38 2 pol	UNKNOWN	1.77149	0.445792	18571.5	99.3244	Homozygous Allele 1 - A/Allele 1 - A	Auto	TRUE	0.0210215	TRUE	3	22	TRUE	0.0174729	TRUE	3	25		N	N	N
A3	5	SNPTAS2R38 2 pol	UNKNOWN	1.72312	0.418295	18344.5	99.3684	Homozygous Allele 1 - A/Allele 1 - A	Auto	TRUE	0.0210215	TRUE	3	22	TRUE	0.0174729	TRUE	3	26		N	N	N
A4	7	SNPTAS2R38 2 pol	UNKNOWN	1.60582	0.376508	20151.8	99.1165	Homozygous Allele 1 - A/Allele 1 - A	Auto	TRUE	0.0210215	TRUE	3	24	TRUE	0.0174729	TRUE	3	27		N	N	N
A5	7	SNPTAS2R38 2 pol	UNKNOWN	1.72361	0.362092	16632	99.3628	Homozygous Allele 1 - A/Allele 1 - A	Auto	TRUE	0.0210215	TRUE	3	23	TRUE	0.0174729	TRUE	3	26		N	N	N
A6	1	SNPTAS2R38 2 pol	UNKNOWN	1.13912	3.26679	18803.2	99.2359	Heterozygous Allele 1 - A/Allele 2 - G	Auto	TRUE	0.0210215	TRUE	3	23	TRUE	0.0174729	TRUE	3	21		N	N	N
A7	13	SNPTAS2R38 2 pol	UNKNOWN	1.72132	0.43172	17893.8	99.3666	Homozygous Allele 1 - A/Allele 1 - A	Auto	TRUE	0.0210215	TRUE	3	22	TRUE	0.0174729	TRUE	3	25		N	N	N
A8	6	SNPTAS2R38 2 pol	UNKNOWN	0.427212	4.25323	17915.9	99.294	Homozygous Allele 2 - G/Allele 2 - G	Auto	TRUE	0.0210215	TRUE	3	27	TRUE	0.0174729	TRUE	3	22		N	N	N
A9	1	SNPTAS2R38 2 pol	UNKNOWN	1.2117	3.23464	17832.5	99.3632	Heterozygous Allele 1 - A/Allele 2 - G	Auto	TRUE	0.0210215	TRUE	3	23	TRUE	0.0174729	TRUE	3	21		N	N	N
A10	9	SNPTAS2R38 2 pol	UNKNOWN	0.712472	3.67117	17338.9	97.8704	Homozygous Allele 2 - G/Allele 2 - G	Auto	TRUE	0.0210215	TRUE	3	26	TRUE	0.0174729	TRUE	3	23		N	N	N
A11	2	SNPTAS2R38 2 pol	UNKNOWN	1.15311	2.97419	16288	99.3153	Heterozygous Allele 1 - A/Allele 2 - G	Auto	TRUE	0.0210215	TRUE	3	24	TRUE	0.0174729	TRUE	3	22		N	N	N
A12	2	SNPTAS2R38 2 pol	UNKNOWN	1.19166	3.02919	14341.1	99.3543	Heterozygous Allele 1 - A/Allele 2 - G	Auto	TRUE	0.0210215	TRUE	3	24	TRUE	0.0174729	TRUE	3	23		N	N	N
B1	3	SNPTAS2R38 2 pol	UNKNOWN	1.33312	3.65628	17051.1	98.9469	Heterozygous Allele 1 - A/Allele 2 - G	Auto	TRUE	0.0210215	TRUE	3	22	TRUE	0.0174729	TRUE	3	21		N	N	N
B2	3	SNPTAS2R38 2 pol	UNKNOWN	1.28604	3.49025	15935.7	99.1849	Heterozygous Allele 1 - A/Allele 2 - G	Auto	TRUE	0.0210215	TRUE	3	23	TRUE	0.0174729	TRUE	3	22		N	N	N
B3	13	SNPTAS2R38 2 pol	UNKNOWN	1.85626	0.439913	18556.3	99.0563	Homozygous Allele 1 - A/Allele 1 - A	Auto	TRUE	0.0210215	TRUE	3	22	TRUE	0.0174729	TRUE	3	25		N	N	N
B4	19	SNPTAS2R38 2 pol	UNKNOWN	1.79351	0.432859	18473.8	99.2814	Homozygous Allele 1 - A/Allele 1 - A	Auto	TRUE	0.0210215	TRUE	3	22	TRUE	0.0174729	TRUE	3	25		N	N	N
B5	4	SNPTAS2R38 2 pol	UNKNOWN	1.18024	2.9006	17781.1	99.3144	Heterozygous Allele 1 - A/Allele 2 - G	Auto	TRUE	0.0210215	TRUE	3	25	TRUE	0.0174729	TRUE	3	23		N	N	N
B6	4	SNPTAS2R38 2 pol	UNKNOWN	0.925172	2.98151	17271.6	96.7691	Heterozygous Allele 1 - A/Allele 2 - G	Auto	TRUE	0.0210215	TRUE	3	27	TRUE	0.0174729	TRUE	3	25		N	N	N
B7	9	SNPTAS2R38 2 pol	UNKNOWN	0.4404	4.51698	17408.7	99.361	Homozygous Allele 2 - G/Allele 2 - G	Auto	TRUE	0.0210215	TRUE	3	26	TRUE	0.0174729	TRUE	3	22		N	N	N
B8	19	SNPTAS2R38 2 pol	UNKNOWN	1.67898	0.42788	19451.4	99.3309	Homozygous Allele 1 - A/Allele 1 - A	Auto	TRUE	0.0210215	TRUE	3	22	TRUE	0.0174729	TRUE	3	25		N	N	N
B9	20	SNPTAS2R38 2 pol	UNKNOWN	1.64341	0.397868	17199.5	99.2527	Homozygous Allele 1 - A/Allele 1 - A	Auto	TRUE	0.0210215	TRUE	3	23	TRUE	0.0174729	TRUE	3	26		N	N	N
B10	11	SNPTAS2R38 2 pol	UNKNOWN	0.449883	4.51981	16549.1	99.3665	Homozygous Allele 2 - G/Allele 2 - G	Auto	TRUE	0.0210215	TRUE	3	26	TRUE	0.0174729	TRUE	3	22		N	N	N
B11	20	SNPTAS2R38 2 pol	UNKNOWN	1.74865	0.382196	15308.6	99.3566	Homozygous Allele 1 - A/Allele 1 - A	Auto	TRUE	0.0210215	TRUE	3	22	TRUE	0.0174729	TRUE	3	26		N	N	N
B12	8	SNPTAS2R38 2 pol	UNKNOWN	1.20276	3.08245	14134.6	99.3603	Heterozygous Allele 1 - A/Allele 2 - G	Auto	TRUE	0.0210215	TRUE	3	24	TRUE	0.0174729	TRUE	3	22		N	N	N
C1	11	SNPTAS2R38 2 pol	UNKNOWN	0.419316	4.45886	15684.9	99.331	Homozygous Allele 2 - G/Allele 2 - G	Auto	TRUE	0.0210215	TRUE	3	27	TRUE	0.0174729	TRUE	3	23		N	N	N
C2	12	SNPTAS2R38 2 pol	UNKNOWN	0.336339	4.1297	16092	98.9211	Homozygous Allele 2 - G/Allele 2 - G	Auto	TRUE	0.0210215	TRUE	3	26	TRUE	0.0174729	TRUE	3	22		N	N	N
C3	8	SNPTAS2R38 2 pol	UNKNOWN	1.15158	2.76669	16765.7	99.2407	Heterozygous Allele 1 - A/Allele 2 - G	Auto	TRUE	0.0210215	TRUE	3	25	TRUE	0.0174729	TRUE	3	23		N	N	N
C4	22	SNPTAS2R38 2 pol	UNKNOWN	1.4998	0.301189	20093.9	98.4192	Homozygous Allele 1 - A/Allele 1 - A	Auto	TRUE	0.0210215	TRUE	3	24	TRUE	0.0174729	TRUE	3	27		N	N	N
C5	12	SNPTAS2R38 2 pol	UNKNOWN	0.488689	4.87097	17177.8	99.2949	Homozygous Allele 2 - G/Allele 2 - G	Auto	TRUE	0.0210215	TRUE	3	25	TRUE	0.0174729	TRUE	3	20		N	N	N
C6	22	SNPTAS2R38 2 pol	UNKNOWN	1.54493	0.325256	19104.6	98.7682	Homozygous Allele 1 - A/Allele 1 - A	Auto	TRUE	0.0210215	TRUE	3	24	TRUE	0.0174729	TRUE	3	27		N	N	N
C7	9	SNPTAS2R38 2 pol	UNKNOWN	1.11919	3.16148	16689.6	99.1853	Heterozygous Allele 1 - A/Allele 2 - G	Auto	TRUE	0.0210215	TRUE	3	24	TRUE	0.0174729	TRUE	3	22		N	N	N
C8	9	SNPTAS2R38 2 pol	UNKNOWN	0.94455	2.49277	16722.1	97.2823	Heterozygous Allele 1 - A/Allele 2 - G	Auto	TRUE	0.0210215	TRUE	3	26	TRUE	0.0174729	TRUE	3	25		N	N	N
C9	14	SNPTAS2R38 2 pol	UNKNOWN	0.394892	4.24308	15549.3	99.2158	Homozygous Allele 2 - G/Allele 2 - G	Auto	TRUE	0.0210215	TRUE	3	26	TRUE	0.0174729	TRUE	3	22		N	N	N
C10	14	SNPTAS2R38 2 pol	UNKNOWN	0.365371	4.26462	15693.1	99.1281	Homozygous Allele 2 - G/Allele 2 - G	Auto	TRUE	0.0210215	TRUE	3	28	TRUE	0.0174729	TRUE	3	23		N	N	N
C11	16	SNPTAS2R38 2 pol	UNKNOWN	0.913765	2.25256	16184.9	96.5017	Heterozygous Allele 1 - A/Allele 2 - G	Auto	TRUE	0.0210215	TRUE	3	26	TRUE	0.0174729	TRUE	3	24		N	N	N
C12	16	SNPTAS2R38 2 pol	UNKNOWN	1.1006	2.33192	13782.2	98.8001	Heterozygous Allele 1 - A/Allele 2 - G	Auto	TRUE	0.0210215	TRUE	3	26	TRUE	0.0174729	TRUE	3	25		N	N	N
D1	17	SNPTAS2R38 2 pol	UNKNOWN	1.29102	3.46966	17835.2	99.1741	Heterozygous Allele 1 - A/Allele 2 - G	Auto	TRUE	0.0210215	TRUE	3	23	TRUE	0.0174729	TRUE	3	20		N	N	N
D2	25	SNPTAS2R38 2 pol	UNKNOWN	1.7767	0.415583	17814.8	99.3197	Homozygous Allele 1 - A/Allele 1 - A	Auto	TRUE	0.0210215	TRUE	3	22	TRUE	0.0174729	TRUE	3	25		N	N	N
D3	17	SNPTAS2R38 2 pol	UNKNOWN	1.17227	2.81893	17577.3	99.2753	Heterozygous Allele 1 - A/Allele 2 - G	Auto	TRUE	0.0210215	TRUE	3	25	TRUE	0.0174729	TRUE	3	23		N	N	N
D4	25	SNPTAS2R38 2 pol	UNKNOWN	1.75719	0.409976	19812.5	99.3495	Homozygous Allele 1 - A/Allele 1 - A	Auto	TRUE	0.0210215	TRUE	3	22	TRUE	0.0174729	TRUE	3	25		N	N	N
D5	21	SNPTAS2R38 2 pol	UNKNOWN	1.2399	3.22699	17462	99.3296	Heterozygous Allele 1 - A/Allele 2 - G	Auto	TRUE	0.0210215	TRUE	3	23	TRUE	0.0174729	TRUE	3	21		N	N	N
D6	21	SNPTAS2R38 2 pol	UNKNOWN	1.1829	3.22262	16942	99.3561	Heterozygous Allele 1 - A/Allele 2 - G	Auto	TRUE	0.0210215	TRUE	3	24	TRUE	0.0174729	TRUE	3	23		N	N	N
D7	23	SNPTAS2R38 2 pol	UNKNOWN	1.22227	2.82936	16344.4	99.2017	Heterozygous Allele 1 - A/Allele 2 - G	Auto	TRUE	0.0210215	TRUE	3	25	TRUE	0.0174729	TRUE	3	23		N	N	N
D8	23	SNPTAS2R38 2 pol	UNKNOWN	0.997417	2.35682	16505.6	98.1624	Heterozygous Allele 1 - A/Allele 2 - G	Auto	TRUE	0.0210215	TRUE	3	26	TRUE	0.0174729	TRUE	3	24		N	N	N
D9	24	SNPTAS2R38 2 pol	UNKNOWN	1.17066	2.9511	15895	99.331	Heterozygous Allele 1 - A/Allele 2 - G	Auto	TRUE	0.0210215	TRUE	3	25	TRUE	0.0174729	TRUE	3	23		N	N	N
D10	26	SNPTAS2R38 2 pol	UNKNOWN	1.75135	0.383301	15303.3	99.3543	Homozygous Allele 1 - A/Allele 1 - A	Auto	TRUE	0.0210215	TRUE	3	23	TRUE	0.0174729	TRUE	3	26		N	N	N
D11	24	SNPTAS2R38 2 pol	UNKNOWN	1.11647	2.77408	15652.5	99.1749	Heterozygous Allele 1 - A/Allele 2 - G	Auto	TRUE	0.0210215	TRUE	3	25	TRUE	0.0174729	TRUE	3	23		N	N	N
D12	27	SNPTAS2R38 2 pol	UNKNOWN	1.14575	2.85842	11462.1	99.2746	Heterozygous Allele 1 - A/Allele 2 - G	Auto	TRUE	0.0210215	TRUE	3	24	TRUE	0.0174729	TRUE	3	22		N	N	N
E1	27	SNPTAS2R38 2 pol	UNKNOWN	1.15743	3.1027	16930.9	99.3292	Heterozygous Allele 1 - A/Allele 2 - G	Auto	TRUE	0.0210215	TRUE	3	24	TRUE	0.0174729	TRUE	3	22		N	N	N
E2	18	SNPTAS2R38 2 pol	UNKNOWN	0.511335	5.4625	18178.5	98.9243	Homozygous Allele 2 - G/Allele 2 - G	Auto	TRUE	0.0210215	TRUE	3	25	TRUE	0.0174729	TRUE	3	21		N	N	N
E3	18	SNPTAS2R38 2 pol	UNKNOWN	0.517404	5.49437	17046.3	98.8841	Homozygous Allele 2 - G/Allele 2 - G	Auto	TRUE	0.0210215	TRUE	3	26	TRUE	0.0174729	TRUE	3	21		N	N	N
E4	33	SNPTAS2R38 2 pol	UNKNOWN	0.524791	5.67092	17272.3	98.7107	Homozygous Allele 2 - G/Allele 2 - G	Auto	TRUE	0.0210215	TRUE	3	25	TRUE	0.0174729	TRUE	3	20		N	N	N
E5	28	SNPTAS2R38 2 pol	UNKNOWN	1.1773	3.41984	17899.1	99.2811	Heterozygous Allele 1 - A/Allele 2 - G	Auto	TRUE	0.0210215	TRUE	3	25	TRUE	0.0174729	TRUE	3	23		N	N	N
E6	26	SNPTAS2R38 2 pol	UNKNOWN	1.94208	0.465696	18835.2	98.5202	Homozygous Allele 1 - A/Allele 1 - A	Auto	TRUE	0.0210215	TRUE	3	22	TRUE	0.0174729	TRUE	3	24		N	N	N
E7	28	SNPTAS2R38 2 pol	UNKNOWN	1.26091	3.44532	16910	99.2627	Heterozygous Allele 1 - A/Allele 2 - G	Auto	TRUE	0.0210215	TRUE	3	24	TRUE	0.0174729	TRUE	3	22		N	N	N
E8	29	SNPTAS2R38 2 pol	UNKNOWN	1.67431	0.744289	16877	98.9189	Homozygous Allele 1 - A/Allele 1 - A	Auto	TRUE	0.0210215	TRUE	3	23	TRUE	0.0174729	TRUE	3	25		N	N	N
E9	31	SNPTAS2R38 2 pol	UNKNOWN	1.3112	3.18755	16209.5	99.066	Heterozygous Allele 1 - A/Allele 2 - G	Auto	TRUE	0.0210215	TRUE	3	24	TRUE	0.0174729	TRUE	3	22		N	N	N
E10	33	SNPTAS2R38 2 pol	UNKNOWN	0.591029	1.89838	15221.2	95.9686	Homozygous Allele 2 - G/Allele 2 - G	Auto	TRUE	0.0210215	TRUE	3	25	TRUE	0.0174729	TRUE	3	23		N	N	N
E11	31	SNPTAS2R38 2 pol	UNKNOWN	1.36926	3.34696	14882.7	98.776	Heterozygous Allele 1 - A/Allele 2 - G	Auto	TRUE	0.0210215	TRUE	3	23	TRUE	0.0174729	TRUE	3	21		N	N	N
E12	32	SNPTAS2R38 2 pol	UNKNOWN	1.39904	3.59995	15288.7	98.5833	Heterozygous Allele 1 - A/Allele 2 - G	Auto	TRUE	0.0210215	TRUE	3	22	TRUE	0.0174729	TRUE	3	20		N	N	N
F1	45	SNPTAS2R38 2 pol	UNKNOWN	0.574526	5.04955	17631.6	98.9728	Homozygous Allele 2 - G/Allele 2 - G	Auto	TRUE	0.0210215	TRUE	3	25	TRUE	0.0174729	TRUE	3	20		N	N	N
F2	29	SNPTAS2R38 2 pol	UNKNOWN	1.82855	0.452614	17863.5	99.1695	Homozygous Allele 1 - A/Allele 1 - A	Auto	TRUE	0.0210215	TRUE	3	23	TRUE	0.0174729	TRUE	3	26		N	N	N
F3	32	SNPTAS2R38 2 pol	UNKNOWN	1.29293	3.28044	17618.9	99.1751	Heterozygous Allele 1 - A/Allele 2 - G	Auto	TRUE	0.0210215	TRUE	3	23	TRUE	0.0174729	TRUE	3	22		N	N	N
F4	35	SNPTAS2R38 2 pol	UNKNOWN	1.34361	3.52841	18016.4	98.9352	Heterozygous Allele 1 - A/Allele 2 - G	Auto	TRUE	0.0210215	TRUE	3	22	TRUE	0.0174729	TRUE	3	20		N	N	N
F5	35	SNPTAS2R38 2 pol	UNKNOWN	1.12933	2.66498	17856.6	99.1535	Heterozygous Allele 1 - A/Allele 2 - G	Auto	TRUE	0.0210215	TRUE	3	26	TRUE	0.0174729	TRUE	3	24		N	N	N
F6	45	SNPTAS2R38 2 pol	UNKNOWN	0.392566	4.56825	15928.8	99.2933	Homozygous Allele 2 - G/Allele 2 - G	Auto	TRUE	0.0210215	TRUE	3	27	TRUE	0.0174729	TRUE	3	23		N	N	N
F7	40	SNPTAS2R38 2 pol	UNKNOWN	1.30719	3.38832	15954.7	99.1224	Heterozygous Allele 1 - A/Allele 2 - G	Auto	TRUE	0.0210215	TRUE	3	24	TRUE	0.0174729	TRUE	3	22		N	N	N
F8	30	SNPTAS2R38 2 pol	UNKNOWN	1.7136	0.396013	17804	99.3666	Homozygous Allele 1 - A/Allele 1 - A	Auto	TRUE	0.0210215	TRUE	3	23	TRUE	0.0174729	TRUE	3	26		N	N	N
F9	30	SNPTAS2R38 2 pol	UNKNOWN	1.55459	0.340421	17673.3	98.8389	Homozygous Allele 1 - A/Allele 1 - A	Auto	TRUE	0.0210215	TRUE	3	25	TRUE	0.0174729	TRUE	3	28		N	N	N
F10	40	SNPTAS2R38 2 pol	UNKNOWN	1.39047	3.34009	15014.2	98.6252	Heterozygous Allele 1 - A/Allele 2 - G	Auto	TRUE	0.0210215	TRUE	3	23	TRUE	0.0174729	TRUE	3	21		N	N	N
F11	34	SNPTAS2R38 2 pol	UNKNOWN	1.83825	0.359967	17479.8	99.1325	Homozygous Allele 1 - A/Allele 1 - A	Auto	TRUE	0.0210215	TRUE	3	21	TRUE	0.0174729	TRUE	3	24		N	N	N
F12	34	SNPTAS2R38 2 pol	UNKNOWN	1.72614	0.378978	15085.6	99.3666	Homozygous Allele 1 - A/Allele 1 - A	Auto	TRUE	0.0210215	TRUE	3	22	TRUE	0.0174729	TRUE	3	25		N	N	N
G1	41	SNPTAS2R38 2 pol	UNKNOWN	1.41773	3.76927	16296.9	98.3998	Heterozygous Allele 1 - A/Allele 2 - G	Auto	TRUE	0.0210215	TRUE	3	22	TRUE	0.0174729	TRUE	3	20		N	N	N
G2	36	SNPTAS2R38 2 pol	UNKNOWN	1.98608	0.452155	18446.5	98.1524	Homozygous Allele 1 - A/Allele 1 - A	Auto	TRUE	0.0210215	TRUE	3	21	TRUE	0.0174729	TRUE	3	25		N	N	N
G3	15	SNPTAS2R38 2 pol	UNKNOWN	1.70753	0.381583	18026.8	99.3621	Homozygous Allele 1 - A/Allele 1 - A	Auto	TRUE	0.0210215	TRUE	3	25	TRUE	0.0174729	TRUE	3	21		N	N	N
G4	41	SNPTAS2R38 2 pol	UNKNOWN	1.37125	3.68631	19237.8	98.737	Heterozygous Allele 1 - A/Allele 2 - G	Auto	TRUE	0.0210215	TRUE	3	23	TRUE	0.0174729	TRUE	3	21		N	N	N
G5	44	SNPTAS2R38 2 pol	UNKNOWN	1.27771	3.30799	16641.9	99.2338	Heterozygous Allele 1 - A/Allele 2 - G	Auto	TRUE	0.0210215	TRUE	3	24	TRUE	0.0174729	TRUE	3	22		N	N	N
G6	15	SNPTAS2R38 2 pol	UNKNOWN	1.70753	0.381583	18026.8	99.3621	Homozygous Allele 1 - A/Allele 1 - A	Auto	TRUE	0.0210215	TRUE	3	22	TRUE	0.0174729	TRUE	3	18		N	N	N
G7	44	SNPTAS2R38 2 pol	UNKNOWN	1.01062	2.30628	17281.5	98.2975	Heterozygous Allele 1 - A/Allele 2 - G	Auto	TRUE	0.0210215	TRUE	3	26	TRUE	0.0174729	TRUE	3	25		N	N	N
G8	46	SNPTAS2R38 2 pol	UNKNOWN	0.972986	2.82119	17340	97.7691	Heterozygous Allele 1 - A/Allele 2 - G	Auto	TRUE	0.0210215	TRUE	3	26	TRUE	0.0174729	TRUE	3	24		N	N	N
G9	36	SNPTAS2R38 2 pol	UNKNOWN	1.53333	0.323432	15908.1	98.69	Homozygous Allele 1 - A/Allele 1 - A	Auto	TRUE	0.0210215	TRUE	3	24	TRUE	0.0174729	TRUE	3	27		N	N	N
G10	38	SNPTAS2R38 2 pol	UNKNOWN	1.70753	0.381583	18026.8	99.3621	Homozygous Allele 1 - A/Allele 1 - A	Auto	TRUE	0.0210215	TRUE	3	23	TRUE	0.0174729	TRUE	3	26		N	N	N
G11	43	SNPTAS2R38 2 pol	UNKNOWN	1.53333	0.323432	15908.1	98.69	Homozygous Allele 1 - A/Allele 1 - A	Auto	TRUE	0.0210215	TRUE	3	24	TRUE	0.0174729	TRUE	3	21		N	N	N
G12	43	SNPTAS2R38 2 pol	UNKNOWN	1.70753	0.381583	18026.8	99.3621	Homozygous Allele 1 - A/Allele 1 - A	Auto	TRUE	0.0210215	TRUE	3	23	TRUE	0.0174729	TRUE	3	23		N	N	N
H1	37	SNPTAS2R38 2 pol	UNKNOWN	1.98608	0.452155	18446.5	98.1524	Homozygous Allele 1 - A/Allele 1 - A	Auto	TRUE	0.0210215	TRUE	3	39	TRUE	0.0174729	TRUE	3	34		Y	Y	N
H2	37	SNPTAS2R38 2 pol	UNKNOWN	1.70753	0.381583	18026.8	99.3621	Homozygous Allele 1 - A/Allele 1 - A	Auto	TRUE	0.0210215	TRUE	3	17	TRUE	0.0174729	TRUE	3	34		Y	Y	N
H3	39	SNPTAS2R38 2 pol	UNKNOWN	1.37125	3.68631	19237.8	98.737	Heterozygous Allele 1 - A/Allele 2 - G	Auto	TRUE	0.0210215	TRUE	3	38	TRUE	0.0174729	TRUE	3	38		Y	Y	N
H4	39	SNPTAS2R38 2 pol	UNKNOWN	1.27771	3.30799	16641.9	99.2338	Heterozygous Allele 1 - A/Allele 2 - G	Auto	TRUE	0.0210215	TRUE	3	38	TRUE	0.0174729	TRUE	3	38		Y	Y	N
H5	AA	SNPTAS2R38 2 pol	UNKNOWN	1.98608	0.452155	18446.5	98.1524	Homozygous Allele 1 - A/Allele 1 - A	Auto	TRUE	0.0210215	TRUE	3	27	TRUE	0.0174729	TRUE	3	13		Y	Y	N
H6	46	SNPTAS2R38 2 pol	UNKNOWN	1.38875	3.32353	8621.5	98.6322	Heterozygous Allele 1 - A/Allele 2 - G	Auto	TRUE	0.0210215	TRUE	3	23	TRUE	0.0174729	TRUE	3	20		N	N	N
H7	38	SNPTAS2R38 2 pol	UNKNOWN	1.53333	0.323432	15908.1	98.69	Homozygous Allele 1 - A/Allele 1 - A	Auto	TRUE	0.0210215	TRUE	3	24	TRUE	0.0174729	TRUE	3	27		N	N	N
H8	42	SNPTAS2R38 2 pol	UNKNOWN	1.70753	0.381583	18026.8	99.3621	Homozygous Allele 1 - A/Allele 1 - A	Auto	TRUE	0.0210215	TRUE	3	23	TRUE	0.0174729	TRUE	3	26		N	N	N
H9	42	SNPTAS2R38 2 pol	UNKNOWN	1.82855	0.452614	17863.5	99.1695	Homozygous Allele 1 - A/Allele 1 - A	Auto	TRUE	0.0210215	TRUE	3	23	TRUE	0.0174729	TRUE	3	23		N	N	N
H10	GG	SNPTAS2R38 2 pol	UNKNOWN	0.488689	4.87097	17177.8	99.2949	Homozygous Allele 2 - G/Allele 2 - G	Auto	TRUE	0.0210215	TRUE	3	22	TRUE	0.0174729	TRUE	3	21		N	N	N
H11		SNPTAS2R38 2 pol	NTC	0.915253	0.408263	17393.7	100	Negative Control (NC)	Auto	TRUE	0.0210215										N	N	N
H12		SNPTAS2R38 2 pol	NTC	0.795253	0.408263	17393.7	100	Negative Control (NC)	Auto	TRUE	0.0210215	TRUE	3	31	TRUE	0.0174729	TRUE	3	32		N	N	Y

## Sheet: rs10246939 TAS2R38
Block Type	96well
Chemistry	TAQMAN
Experiment File Name	D:\Users\INSTR-ADMIN\Desktop\Melania\TAS2R38 3 pol rs10246939.eds
Instrument Type	steponeplus
Passive Reference	ROX
Well	Sample Name	SNP Assay Name	Task	Allele1 ΔRn	Allele2 ΔRn	Pass.Ref	Quality(%)	Call	Method	Allele1 Automatic Ct Threshold	Allele1 Ct Threshold	Allele1 Automatic Baseline	Allele1 Baseline Start	Allele1 Baseline End	Allele2 Automatic Ct Threshold	Allele2 Ct Threshold	Allele2 Automatic Baseline	Allele2 Baseline Start	Allele2 Baseline End	Comments
A1	6	SNP TAS2R38 3POL	UNKNOWN	1.64392	0.311782	23934.8	99.758	Homozygous Allele 1 - G/Allele 1 - G	Auto	TRUE	0.0187233	TRUE	3	24	TRUE	0.019342	TRUE	3	27
A2	5	SNP TAS2R38 3POL	UNKNOWN	0.024862	4.00991	21375	99.4922	Homozygous Allele 2 - A/Allele 2 - A	Auto	TRUE	0.0187233	TRUE	3	39	TRUE	0.019342	TRUE	3	21
A3	5	SNP TAS2R38 3POL	UNKNOWN	0.0405719	3.64203	20575	99.9827	Homozygous Allele 2 - A/Allele 2 - A	Auto	TRUE	0.0187233	TRUE	3	39	TRUE	0.019342	TRUE	3	23
A4	7	SNP TAS2R38 3POL	UNKNOWN	0.0593346	3.53968	19788.2	99.9949	Homozygous Allele 2 - A/Allele 2 - A	Auto	TRUE	0.0187233	TRUE	3	39	TRUE	0.019342	TRUE	3	24
A5	7	SNP TAS2R38 3POL	UNKNOWN	0.059427	4.02112	23334.3	99.4674	Homozygous Allele 2 - A/Allele 2 - A	Auto	TRUE	0.0187233	TRUE	3	39	TRUE	0.019342	TRUE	3	22
A6	1	SNP TAS2R38 3POL	UNKNOWN	1.3574	2.22698	24107.3	99.6351	Heterozygous Allele 1 - G/Allele 2 - A	Auto	TRUE	0.0187233	TRUE	3	24	TRUE	0.019342	TRUE	3	23
A7	13	SNP TAS2R38 3POL	UNKNOWN	0.0548562	3.61427	22799.7	99.9909	Homozygous Allele 2 - A/Allele 2 - A	Auto	TRUE	0.0187233	TRUE	3	39	TRUE	0.019342	TRUE	3	23
A8	6	SNP TAS2R38 3POL	UNKNOWN	1.58441	0.280931	24929.9	99.9142	Homozygous Allele 1 - G/Allele 1 - G	Auto	TRUE	0.0187233	TRUE	3	24	TRUE	0.019342	TRUE	3	27
A9	1	SNP TAS2R38 3POL	UNKNOWN	1.37481	2.26432	22212.2	99.5798	Heterozygous Allele 1 - G/Allele 2 - A	Auto	TRUE	0.0187233	TRUE	3	23	TRUE	0.019342	TRUE	3	22
A10	9	SNP TAS2R38 3POL	UNKNOWN	1.41863	0.262405	25519.9	99.9291	Homozygous Allele 1 - G/Allele 1 - G	Auto	TRUE	0.0187233	TRUE	3	26	TRUE	0.019342	TRUE	3	29
A11	2	SNP TAS2R38 3POL	UNKNOWN	1.60149	2.38429	19817.1	98.3517	Heterozygous Allele 1 - G/Allele 2 - A	Auto	TRUE	0.0187233	TRUE	3	24	TRUE	0.019342	TRUE	3	23
A12	2	SNP TAS2R38 3POL	UNKNOWN	1.22537	1.88932	17687.9	99.8624	Heterozygous Allele 1 - G/Allele 2 - A	Auto	TRUE	0.0187233	TRUE	3	25	TRUE	0.019342	TRUE	3	25
B1	3	SNP TAS2R38 3POL	UNKNOWN	1.35832	2.17309	25111.6	99.6117	Heterozygous Allele 1 - G/Allele 2 - A	Auto	TRUE	0.0187233	TRUE	3	24	TRUE	0.019342	TRUE	3	23
B2	3	SNP TAS2R38 3POL	UNKNOWN	1.24369	2.01951	23866.7	99.9023	Heterozygous Allele 1 - G/Allele 2 - A	Auto	TRUE	0.0187233	TRUE	3	25	TRUE	0.019342	TRUE	3	24
B3	13	SNP TAS2R38 3POL	UNKNOWN	0.027692	3.89076	24540.9	99.7233	Homozygous Allele 2 - A/Allele 2 - A	Auto	TRUE	0.0187233	TRUE	3	39	TRUE	0.019342	TRUE	3	22
B4	19	SNP TAS2R38 3POL	UNKNOWN	0.0322692	3.40607	24656.7	99.9295	Homozygous Allele 2 - A/Allele 2 - A	Auto	TRUE	0.0187233	TRUE	3	39	TRUE	0.019342	TRUE	3	23
B5	4	SNP TAS2R38 3POL	UNKNOWN	1.24432	2.05968	23492	99.9088	Heterozygous Allele 1 - G/Allele 2 - A	Auto	TRUE	0.0187233	TRUE	3	26	TRUE	0.019342	TRUE	3	25
B6	4	SNP TAS2R38 3POL	UNKNOWN	0.930225	1.71559	24883.3	99.303	Heterozygous Allele 1 - G/Allele 2 - A	Auto	TRUE	0.0187233	TRUE	3	28	TRUE	0.019342	TRUE	3	27
B7	9	SNP TAS2R38 3POL	UNKNOWN	1.50993	0.257218	24966.8	99.9967	Homozygous Allele 1 - G/Allele 1 - G	Auto	TRUE	0.0187233	TRUE	3	25	TRUE	0.019342	TRUE	3	28
B8	19	SNP TAS2R38 3POL	UNKNOWN	0.0514817	3.7465	23889	99.913	Homozygous Allele 2 - A/Allele 2 - A	Auto	TRUE	0.0187233	TRUE	3	39	TRUE	0.019342	TRUE	3	22
B9	20	SNP TAS2R38 3POL	UNKNOWN	0.040359	3.60998	21748.1	99.9929	Homozygous Allele 2 - A/Allele 2 - A	Auto	TRUE	0.0187233	TRUE	3	39	TRUE	0.019342	TRUE	3	22
B10	11	SNP TAS2R38 3POL	UNKNOWN	1.58601	0.299223	24902.5	99.9086	Homozygous Allele 1 - G/Allele 1 - G	Auto	TRUE	0.0187233	TRUE	3	24	TRUE	0.019342	TRUE	3	27
B11	20	SNP TAS2R38 3POL	UNKNOWN	0.231877	3.7322	19094.1	98.9247	Homozygous Allele 2 - A/Allele 2 - A	Auto	TRUE	0.0187233	TRUE	3	28	TRUE	0.019342	TRUE	3	22
B12	8	SNP TAS2R38 3POL	UNKNOWN	1.02073	1.53159	22014	99.8515	Heterozygous Allele 1 - G/Allele 2 - A	Auto	TRUE	0.0187233	TRUE	3	26	TRUE	0.019342	TRUE	3	25
C1	11	SNP TAS2R38 3POL	UNKNOWN	1.39057	0.226807	22548.9	99.8756	Homozygous Allele 1 - G/Allele 1 - G	Auto	TRUE	0.0187233	TRUE	3	25	TRUE	0.019342	TRUE	3	28
C2	12	SNP TAS2R38 3POL	UNKNOWN	1.2438	0.178771	19951	99.2916	Homozygous Allele 1 - G/Allele 1 - G	Auto	TRUE	0.0187233	TRUE	3	25	TRUE	0.019342	TRUE	3	28
C3	8	SNP TAS2R38 3POL	UNKNOWN	1.15536	2.02552	24033.2	99.9434	Heterozygous Allele 1 - G/Allele 2 - A	Auto	TRUE	0.0187233	TRUE	3	26	TRUE	0.019342	TRUE	3	25
C4	22	SNP TAS2R38 3POL	UNKNOWN	0.066392	2.76124	12444.2	98.4018	Homozygous Allele 2 - A/Allele 2 - A	Auto	TRUE	0.0187233	TRUE	3	32	TRUE	0.019342	TRUE	3	25
C5	12	SNP TAS2R38 3POL	UNKNOWN	1.4557	0.262011	28091.7	99.981	Homozygous Allele 1 - G/Allele 1 - G	Auto	TRUE	0.0187233	TRUE	3	23	TRUE	0.019342	TRUE	3	25
C6	22	SNP TAS2R38 3POL	UNKNOWN	0.0295588	2.99126	20555.7	99.1473	Homozygous Allele 2 - A/Allele 2 - A	Auto	TRUE	0.0187233	TRUE	3	39	TRUE	0.019342	TRUE	3	25
C7	10	SNP TAS2R38 3POL	UNKNOWN	1.19591	1.6592	22028.6	99.5676	Heterozygous Allele 1 - G/Allele 2 - A	Auto	TRUE	0.0187233	TRUE	3	26	TRUE	0.019342	TRUE	3	25
C8	10	SNP TAS2R38 3POL	UNKNOWN	0.989334	1.47679	26018.9	99.7997	Heterozygous Allele 1 - G/Allele 2 - A	Auto	TRUE	0.0187233	TRUE	3	28	TRUE	0.019342	TRUE	3	27
C9	14	SNP TAS2R38 3POL	UNKNOWN	1.38029	0.190055	21820.5	99.8182	Homozygous Allele 1 - G/Allele 1 - G	Auto	TRUE	0.0187233	TRUE	3	25	TRUE	0.019342	TRUE	3	28
C10	14	SNP TAS2R38 3POL	UNKNOWN	1.31109	0.162232	21018.6	99.5649	Homozygous Allele 1 - G/Allele 1 - G	Auto	TRUE	0.0187233	TRUE	3	27	TRUE	0.019342	TRUE	3	30
C11	16	SNP TAS2R38 3POL	UNKNOWN	0.766519	0.971991	12473.2	98.8693	Heterozygous Allele 1 - G/Allele 2 - A	Auto	TRUE	0.0187233	TRUE	3	28	TRUE	0.019342	TRUE	3	26
C12	16	SNP TAS2R38 3POL	UNKNOWN	0.998777	1.53048	19138.2	99.8486	Heterozygous Allele 1 - G/Allele 2 - A	Auto	TRUE	0.0187233	TRUE	3	27	TRUE	0.019342	TRUE	3	27
D1	17	SNP TAS2R38 3POL	UNKNOWN	1.26319	2.05356	25554.3	99.8684	Heterozygous Allele 1 - G/Allele 2 - A	Auto	TRUE	0.0187233	TRUE	3	24	TRUE	0.019342	TRUE	3	23
D2	25	SNP TAS2R38 3POL	UNKNOWN	0.00768656	3.68601	21054.9	99.9205	Homozygous Allele 2 - A/Allele 2 - A	Auto	TRUE	0.0187233	TRUE	3	39	TRUE	0.019342	TRUE	3	22
D3	17	SNP TAS2R38 3POL	UNKNOWN	1.1008	1.67611	21516.8	99.9273	Heterozygous Allele 1 - G/Allele 2 - A	Auto	TRUE	0.0187233	TRUE	3	26	TRUE	0.019342	TRUE	3	25
D4	25	SNP TAS2R38 3POL	UNKNOWN	0.0558621	3.45726	22640.7	99.9719	Homozygous Allele 2 - A/Allele 2 - A	Auto	TRUE	0.0187233	TRUE	3	39	TRUE	0.019342	TRUE	3	22
D5	21	SNP TAS2R38 3POL	UNKNOWN	1.06713	1.87191	28270.2	99.8861	Heterozygous Allele 1 - G/Allele 2 - A	Auto	TRUE	0.0187233	TRUE	3	25	TRUE	0.019342	TRUE	3	23
D6	21	SNP TAS2R38 3POL	UNKNOWN	0.952162	1.49014	28698	99.7585	Heterozygous Allele 1 - G/Allele 2 - A	Auto	TRUE	0.0187233	TRUE	3	26	TRUE	0.019342	TRUE	3	25
D7	23	SNP TAS2R38 3POL	UNKNOWN	1.1423	1.85364	25918.7	99.9966	Heterozygous Allele 1 - G/Allele 2 - A	Auto	TRUE	0.0187233	TRUE	3	26	TRUE	0.019342	TRUE	3	25
D8	23	SNP TAS2R38 3POL	UNKNOWN	0.906247	1.55796	25531.5	99.4535	Heterozygous Allele 1 - G/Allele 2 - A	Auto	TRUE	0.0187233	TRUE	3	26	TRUE	0.019342	TRUE	3	25
D9	24	SNP TAS2R38 3POL	UNKNOWN	1.37017	1.93736	24827.1	99.2353	Heterozygous Allele 1 - G/Allele 2 - A	Auto	TRUE	0.0187233	TRUE	3	26	TRUE	0.019342	TRUE	3	25
D10	26	SNP TAS2R38 3POL	UNKNOWN	0.0426823	3.64498	23085.2	99.9821	Homozygous Allele 2 - A/Allele 2 - A	Auto	TRUE	0.0187233	TRUE	3	39	TRUE	0.019342	TRUE	3	23
D11	24	SNP TAS2R38 3POL	UNKNOWN	1.07331	1.74123	23179.5	99.9744	Heterozygous Allele 1 - G/Allele 2 - A	Auto	TRUE	0.0187233	TRUE	3	26	TRUE	0.019342	TRUE	3	25
D12	27	SNP TAS2R38 3POL	UNKNOWN	1.03187	1.67716	21746.9	99.9241	Heterozygous Allele 1 - G/Allele 2 - A	Auto	TRUE	0.0187233	TRUE	3	26	TRUE	0.019342	TRUE	3	25
E1	27	SNP TAS2R38 3POL	UNKNOWN	1.16143	1.71351	24434.7	99.8299	Heterozygous Allele 1 - G/Allele 2 - A	Auto	TRUE	0.0187233	TRUE	3	25	TRUE	0.019342	TRUE	3	25
E2	18	SNP TAS2R38 3POL	UNKNOWN	1.65325	0.336146	25028.2	99.7146	Homozygous Allele 1 - G/Allele 1 - G	Auto	TRUE	0.0187233	TRUE	3	23	TRUE	0.019342	TRUE	3	26
E3	18	SNP TAS2R38 3POL	UNKNOWN	1.66169	0.397179	25666.3	99.6009	Homozygous Allele 1 - G/Allele 1 - G	Auto	TRUE	0.0187233	TRUE	3	24	TRUE	0.019342	TRUE	3	26
E4	33	SNP TAS2R38 3POL	UNKNOWN	1.62516	0.352586	26303.3	99.7774	Homozygous Allele 1 - G/Allele 1 - G	Auto	TRUE	0.0187233	TRUE	3	23	TRUE	0.019342	TRUE	3	26
E5	28	SNP TAS2R38 3POL	UNKNOWN	1.09523	1.81898	27903.3	99.9859	Heterozygous Allele 1 - G/Allele 2 - A	Auto	TRUE	0.0187233	TRUE	3	26	TRUE	0.019342	TRUE	3	25
E6	26	SNP TAS2R38 3POL	UNKNOWN	0.0838606	3.4653	16983.6	99.9404	Homozygous Allele 2 - A/Allele 2 - A	Auto	TRUE	0.0187233	TRUE	3	39	TRUE	0.019342	TRUE	3	21
E7	28	SNP TAS2R38 3POL	UNKNOWN	1.19703	1.92548	26109.4	99.9575	Heterozygous Allele 1 - G/Allele 2 - A	Auto	TRUE	0.0187233	TRUE	3	25	TRUE	0.019342	TRUE	3	24
E8	29	SNP TAS2R38 3POL	UNKNOWN	0.0825859	3.31594	26793.5	99.8212	Homozygous Allele 2 - A/Allele 2 - A	Auto	TRUE	0.0187233	TRUE	3	39	TRUE	0.019342	TRUE	3	22
E9	31	SNP TAS2R38 3POL	UNKNOWN	1.24667	1.93968	25169.8	99.8447	Heterozygous Allele 1 - G/Allele 2 - A	Auto	TRUE	0.0187233	TRUE	3	25	TRUE	0.019342	TRUE	3	24
E10	31	SNP TAS2R38 3POL	UNKNOWN	1.31131	2.3107	22880.1	99.7258	Heterozygous Allele 1 - G/Allele 2 - A	Auto	TRUE	0.0187233	TRUE	3	24	TRUE	0.019342	TRUE	3	23
E11	32	SNP TAS2R38 3POL	UNKNOWN	1.21153	1.99145	20928.1	99.9531	Heterozygous Allele 1 - G/Allele 2 - A	Auto	TRUE	0.0187233	TRUE	3	24	TRUE	0.019342	TRUE	3	23
E12	32	SNP TAS2R38 3POL	UNKNOWN	1.26267	2.07108	22220.2	99.8742	Heterozygous Allele 1 - G/Allele 2 - A	Auto	TRUE	0.0187233	TRUE	3	23	TRUE	0.019342	TRUE	3	22
F1	33	SNP TAS2R38 3POL	UNKNOWN	1.49222	0.297692	25138.6	99.9825	Homozygous Allele 1 - G/Allele 1 - G	Auto	TRUE	0.0187233	TRUE	3	23	TRUE	0.019342	TRUE	3	26
F2	29	SNP TAS2R38 3POL	UNKNOWN	-0.00179654	3.74989	22828.6	99.8512	Homozygous Allele 2 - A/Allele 2 - A	Auto	TRUE	0.0187233	TRUE	3	39	TRUE	0.019342	TRUE	3	23
F3	35	SNP TAS2R38 3POL	UNKNOWN	1.24277	2.08404	26539.5	99.9106	Heterozygous Allele 1 - G/Allele 2 - A	Auto	TRUE	0.0187233	TRUE	3	25	TRUE	0.019342	TRUE	3	24
F4	35	SNP TAS2R38 3POL	UNKNOWN	1.28547	2.3048	26189.2	99.7531	Heterozygous Allele 1 - G/Allele 2 - A	Auto	TRUE	0.0187233	TRUE	3	23	TRUE	0.019342	TRUE	3	22
F5	42	SNP TAS2R38 3POL	UNKNOWN	0.015264	4.0615	21800.9	99.3609	Homozygous Allele 2 - A/Allele 2 - A	Auto	TRUE	0.0187233	TRUE	3	29	TRUE	0.019342	TRUE	3	27
F6	45	SNP TAS2R38 3POL	UNKNOWN	1.31678	0.264547	26161.1	99.6088	Homozygous Allele 1 - G/Allele 1 - G	Auto	TRUE	0.0187233	TRUE	3	26	TRUE	0.019342	TRUE	3	29
F7	40	SNP TAS2R38 3POL	UNKNOWN	1.24037	2.02931	25343.5	99.9118	Heterozygous Allele 1 - G/Allele 2 - A	Auto	TRUE	0.0187233	TRUE	3	25	TRUE	0.019342	TRUE	3	24
F8	30	SNP TAS2R38 3POL	UNKNOWN	0.0486623	3.43287	25081.3	99.9589	Homozygous Allele 2 - A/Allele 2 - A	Auto	TRUE	0.0187233	TRUE	3	39	TRUE	0.019342	TRUE	3	23
F9	30	SNP TAS2R38 3POL	UNKNOWN	0.0573631	3.07127	24991.3	99.4	Homozygous Allele 2 - A/Allele 2 - A	Auto	TRUE	0.0187233	TRUE	3	39	TRUE	0.019342	TRUE	3	25
F10	40	SNP TAS2R38 3POL	UNKNOWN	1.27428	2.18466	22418.4	99.8428	Heterozygous Allele 1 - G/Allele 2 - A	Auto	TRUE	0.0187233	TRUE	3	24	TRUE	0.019342	TRUE	3	23
F11	34	SNP TAS2R38 3POL	UNKNOWN	0.0401998	3.68147	21942.9	99.963	Homozygous Allele 2 - A/Allele 2 - A	Auto	TRUE	0.0187233	TRUE	3	39	TRUE	0.019342	TRUE	3	21
F12	34	SNP TAS2R38 3POL	UNKNOWN	0.0375683	3.28879	21972.1	99.8063	Homozygous Allele 2 - A/Allele 2 - A	Auto	TRUE	0.0187233	TRUE	3	39	TRUE	0.019342	TRUE	3	22
G1	41	SNP TAS2R38 3POL	UNKNOWN	1.31787	2.13608	23688.1	99.7419	Heterozygous Allele 1 - G/Allele 2 - A	Auto	TRUE	0.0187233	TRUE	3	24	TRUE	0.019342	TRUE	3	23
G2	36	SNP TAS2R38 3POL	UNKNOWN	0.015264	4.0615	21800.9	99.3609	Homozygous Allele 2 - A/Allele 2 - A	Auto	TRUE	0.0187233	TRUE	3	39	TRUE	0.019342	TRUE	3	21
G3	45	SNP TAS2R38 3POL	UNKNOWN	1.56596	0.288063	27134.1	99.9456	Homozygous Allele 1 - G/Allele 1 - G	Auto	TRUE	0.0187233	TRUE	3	24	TRUE	0.019342	TRUE	3	27
G4	41	SNP TAS2R38 3POL	UNKNOWN	1.24366	2.09057	26771.6	99.9086	Heterozygous Allele 1 - G/Allele 2 - A	Auto	TRUE	0.0187233	TRUE	3	24	TRUE	0.019342	TRUE	3	23
G5	44	SNP TAS2R38 3POL	UNKNOWN	1.18612	1.95183	23607.1	99.9784	Heterozygous Allele 1 - G/Allele 2 - A	Auto	TRUE	0.0187233	TRUE	3	25	TRUE	0.019342	TRUE	3	24
G6	42	SNP TAS2R38 3POL	UNKNOWN	-0.00179654	3.74989	22828.6	99.8512	Homozygous Allele 2 - A/Allele 2 - A	Auto	TRUE	0.0187233	TRUE	3	21	TRUE	0.019342	TRUE	3	24
G7	44	SNP TAS2R38 3POL	UNKNOWN	0.880652	1.34978	24925.2	99.5245	Heterozygous Allele 1 - G/Allele 2 - A	Auto	TRUE	0.0187233	TRUE	3	28	TRUE	0.019342	TRUE	3	27
G8	46	SNP TAS2R38 3POL	UNKNOWN	1.07618	1.74177	23988.8	99.9766	Heterozygous Allele 1 - G/Allele 2 - A	Auto	TRUE	0.0187233	TRUE	3	27	TRUE	0.019342	TRUE	3	26
G9	36	SNP TAS2R38 3POL	UNKNOWN	0.0236649	3.11944	22246.1	99.4702	Homozygous Allele 2 - A/Allele 2 - A	Auto	TRUE	0.0187233	TRUE	3	39	TRUE	0.019342	TRUE	3	24
G10	38	SNP TAS2R38 3POL	UNKNOWN	0.0444623	3.78039	21264.7	99.8802	Homozygous Allele 2 - A/Allele 2 - A	Auto	TRUE	0.0187233	TRUE	3	39	TRUE	0.019342	TRUE	3	20
G11	43	SNP TAS2R38 3POL	UNKNOWN	0.0401998	3.68147	21942.9	99.963	Homozygous Allele 2 - A/Allele 2 - A	Auto	TRUE	0.0187233	TRUE	3	24	TRUE	0.019342	TRUE	3	27
G12	43	SNP TAS2R38 3POL	UNKNOWN	0.0375683	3.28879	21972.1	99.8063	Homozygous Allele 2 - A/Allele 2 - A	Auto	TRUE	0.0187233	TRUE	3	28	TRUE	0.019342	TRUE	3	31
H1	39	SNP TAS2R38 3POL	UNKNOWN	1.07618	1.74177	23988.8	99.9766	Heterozygous Allele 1 - G/Allele 2 - A	Auto	TRUE	0.0187233	TRUE	3	31	TRUE	0.019342	TRUE	3	30
H2	38	SNP TAS2R38 3POL	UNKNOWN	0.0183203	3.82725	22424.5	99.806	Homozygous Allele 2 - A/Allele 2 - A	Auto	TRUE	0.0187233	TRUE	3	39	TRUE	0.019342	TRUE	3	22
H3	46	SNP TAS2R38 3POL	UNKNOWN	0.871055	1.45001	24838.7	99.3649	Heterozygous Allele 1 - G/Allele 2 - A	Auto	TRUE	0.0187233	TRUE	3	28	TRUE	0.019342	TRUE	3	27
H4	AA	SNP TAS2R38 3POL	UNKNOWN	0.016264	4.0615	21800.9	99.3609	Homozygous Allele 2 - A/Allele 2 - A	Auto	TRUE	0.0187233	TRUE	3	31	TRUE	0.019342	TRUE	3	30
H5	15	SNP TAS2R38 3POL	UNKNOWN	0.0401998	3.68147	21942.9	99.963	Homozygous Allele 2 - A/Allele 2 - A	Auto	TRUE	0.0187233	TRUE	3	25	TRUE	0.019342	TRUE	3	24
H6	15	SNP TAS2R38 3POL	UNKNOWN	0.0375683	3.28879	21972.1	99.8063	Homozygous Allele 2 - A/Allele 2 - A	Auto	TRUE	0.0187233	TRUE	3	25	TRUE	0.019342	TRUE	3	24
H7	GG	SNP TAS2R38 3POL	UNKNOWN	1.66422	0.284984	25962.9	99.6866	Homozygous Allele 1 - G/Allele 1 - G	Auto	TRUE	0.0187233	TRUE	3	23	TRUE	0.019342	TRUE	3	26
H8	37	SNP TAS2R38 3POL	UNKNOWN	0.0486623	3.43287	25081.3	99.9589	Homozygous Allele 2 - A/Allele 2 - A	Auto	TRUE	0.0187233	TRUE	3	23	TRUE	0.019342	TRUE	3	22
H9	37	SNP TAS2R38 3POL	UNKNOWN	0.0573631	3.07127	24991.3	99.4	Homozygous Allele 2 - A/Allele 2 - A	Auto	TRUE	0.0187233	TRUE	3	27	TRUE	0.019342	TRUE	3	26
H10	39	SNP TAS2R38 3POL	UNKNOWN	1.22078	1.83707	21476.9	99.8141	Heterozygous Allele 1 - G/Allele 2 - A	Auto	TRUE	0.0187233	TRUE	3	25	TRUE	0.019342	TRUE	3	24
H11		SNP TAS2R38 3POL	NTC	0.152326	-0.0374676	18979.8	100	Negative Control (NC)	Auto	TRUE	0.0187233	TRUE	3	35	TRUE	0.019342	TRUE	3	35
H12		SNP TAS2R38 3POL	NTC	0.416328	-0.0718806	12656.7	100	Negative Control (NC)	Auto	TRUE	0.0187233	TRUE	3	33	TRUE	0.019342	TRUE	3	35

## Sheet: rs2590498 OBP IIa
Block Type	96well
Chemistry	TAQMAN
Experiment File Name	D:\Users\INSTR-ADMIN\Desktop\Melania\OBP II.eds
Instrument Type	steponeplus
Passive Reference	ROX
Well	Sample Name	SNP Assay Name	Task	Allele1 ΔRn	Allele2 ΔRn	Pass.Ref	Quality(%)	Call	Method	Allele1 Automatic Ct Threshold	Allele1 Ct Threshold	Allele1 Automatic Baseline	Allele1 Baseline Start	Allele1 Baseline End	Allele2 Automatic Ct Threshold	Allele2 Ct Threshold	Allele2 Automatic Baseline	Allele2 Baseline Start	Allele2 Baseline End	Comments
A1	2	SNP OBP II	UNKNOWN	1.38803	0.337115	25550.3	99.9832	Homozygous Allele 1 A/Allele 1 A	Auto	TRUE	0.0213196	TRUE	3	25	TRUE	0.0257029	TRUE	3	28
A2	1	SNP OBP II	UNKNOWN	0.092775	3.71865	24170.5	99.9128	Homozygous Allele 2 G/Allele 2 G	Auto	TRUE	0.0213196	TRUE	3	37	TRUE	0.0257029	TRUE	3	22
A3	1	SNP OBP II	UNKNOWN	0.0749831	3.70941	25591.9	99.9194	Homozygous Allele 2 G/Allele 2 G	Auto	TRUE	0.0213196	TRUE	3	38	TRUE	0.0257029	TRUE	3	22
A4	2	SNP OBP II	UNKNOWN	1.42443	0.379658	27699.3	99.9762	Homozygous Allele 1 A/Allele 1 A	Auto	TRUE	0.0213196	TRUE	3	25	TRUE	0.0257029	TRUE	3	27
A5	3	SNP OBP II	UNKNOWN	1.15882	2.1847	25751	99.7948	Heterozygous Allele 1 A/Allele 2 G	Auto	TRUE	0.0213196	TRUE	3	24	TRUE	0.0257029	TRUE	3	23
A6	5	SNP OBP II	UNKNOWN	0.0975414	3.82245	25428.9	99.8372	Homozygous Allele 2 G/Allele 2 G	Auto	TRUE	0.0213196	TRUE	3	39	TRUE	0.0257029	TRUE	3	21
A7	5	SNP OBP II	UNKNOWN	0.118654	3.65306	24519.8	99.9047	Homozygous Allele 2 G/Allele 2 G	Auto	TRUE	0.0213196	TRUE	3	35	TRUE	0.0257029	TRUE	3	22
A8	9	SNP OBP II	UNKNOWN	1.40527	0.361196	26967.3	99.9822	Homozygous Allele 1 A/Allele 1 A	Auto	TRUE	0.0213196	TRUE	3	25	TRUE	0.0257029	TRUE	3	27
A9	3	SNP OBP II	UNKNOWN	1.18814	2.3088	24103.3	99.7974	Heterozygous Allele 1 A/Allele 2 G	Auto	TRUE	0.0213196	TRUE	3	24	TRUE	0.0257029	TRUE	3	22
A10	6	SNP OBP II	UNKNOWN	0.0874345	3.00841	24896.8	99.8226	Homozygous Allele 2 G/Allele 2 G	Auto	TRUE	0.0213196	TRUE	3	30	TRUE	0.0257029	TRUE	3	25
A11	9	SNP OBP II	UNKNOWN	1.48195	0.311074	22876.7	99.9746	Homozygous Allele 1 A/Allele 1 A	Auto	TRUE	0.0213196	TRUE	3	24	TRUE	0.0257029	TRUE	3	27
A12	4	SNP OBP II	UNKNOWN	1.07136	2.03407	18834.2	99.9108	Heterozygous Allele 1 A/Allele 2 G	Auto	TRUE	0.0213196	TRUE	3	25	TRUE	0.0257029	TRUE	3	24
B1	14	SNP OBP II	UNKNOWN	1.65424	0.448699	27104.6	99.8227	Homozygous Allele 1 A/Allele 1 A	Auto	TRUE	0.0213196	TRUE	3	23	TRUE	0.0257029	TRUE	3	25
B2	6	SNP OBP II	UNKNOWN	0.0508234	3.76632	24542.1	99.8526	Homozygous Allele 2 G/Allele 2 G	Auto	TRUE	0.0213196	TRUE	3	39	TRUE	0.0257029	TRUE	3	22
B3	4	SNP OBP II	UNKNOWN	1.26621	2.5339	25604.3	99.457	Heterozygous Allele 1 A/Allele 2 G	Auto	TRUE	0.0213196	TRUE	3	24	TRUE	0.0257029	TRUE	3	23
B4	14	SNP OBP II	UNKNOWN	1.59258	0.405478	27329.2	99.9221	Homozygous Allele 1 A/Allele 1 A	Auto	TRUE	0.0213196	TRUE	3	24	TRUE	0.0257029	TRUE	3	26
B5	7	SNP OBP II	UNKNOWN	0.102513	3.14538	27211.4	99.9108	Homozygous Allele 2 G/Allele 2 G	Auto	TRUE	0.0213196	TRUE	3	34	TRUE	0.0257029	TRUE	3	25
B6	7	SNP OBP II	UNKNOWN	0.0569204	3.16909	24881.6	99.8842	Homozygous Allele 2 G/Allele 2 G	Auto	TRUE	0.0213196	TRUE	3	39	TRUE	0.0257029	TRUE	3	25
B7	10	SNP OBP II	UNKNOWN	1.04041	1.96892	25676.1	99.8815	Heterozygous Allele 1 A/Allele 2 G	Auto	TRUE	0.0213196	TRUE	3	26	TRUE	0.0257029	TRUE	3	25
B8	16	SNP OBP II	UNKNOWN	1.69926	0.422634	26729.1	99.7739	Homozygous Allele 1 A/Allele 1 A	Auto	TRUE	0.0213196	TRUE	3	23	TRUE	0.0257029	TRUE	3	25
B9	8	SNP OBP II	UNKNOWN	0.155068	3.40518	23181.2	99.802	Homozygous Allele 2 G/Allele 2 G	Auto	TRUE	0.0213196	TRUE	3	30	TRUE	0.0257029	TRUE	3	24
B10	8	SNP OBP II	UNKNOWN	0.122055	3.46647	23992.7	99.9447	Homozygous Allele 2 G/Allele 2 G	Auto	TRUE	0.0213196	TRUE	3	30	TRUE	0.0257029	TRUE	3	24
B11	13	SNP OBP II	UNKNOWN	0.150242	3.51507	20667.1	99.8255	Homozygous Allele 2 G/Allele 2 G	Auto	TRUE	0.0213196	TRUE	3	28	TRUE	0.0257029	TRUE	3	22
B12	13	SNP OBP II	UNKNOWN	0.114569	3.16853	21706.5	99.9006	Homozygous Allele 2 G/Allele 2 G	Auto	TRUE	0.0213196	TRUE	3	29	TRUE	0.0257029	TRUE	3	24
C1	17	SNP OBP II	UNKNOWN	0.0582647	3.59648	23994.1	99.9472	Homozygous Allele 2 G/Allele 2 G	Auto	TRUE	0.0213196	TRUE	3	39	TRUE	0.0257029	TRUE	3	23
C2	17	SNP OBP II	UNKNOWN	0.0281613	3.52948	24839.6	99.866	Homozygous Allele 2 G/Allele 2 G	Auto	TRUE	0.0213196	TRUE	3	39	TRUE	0.0257029	TRUE	3	22
C3	18	SNP OBP II	UNKNOWN	0.0866949	3.39108	25649.2	99.9985	Homozygous Allele 2 G/Allele 2 G	Auto	TRUE	0.0213196	TRUE	3	38	TRUE	0.0257029	TRUE	3	24
C4	10	SNP OBP II	UNKNOWN	0.96816	2.01871	28298.4	99.7731	Heterozygous Allele 1 A/Allele 2 G	Auto	TRUE	0.0213196	TRUE	3	26	TRUE	0.0257029	TRUE	3	24
C5	16	SNP OBP II	UNKNOWN	1.64276	0.424167	27673.9	99.8575	Homozygous Allele 1 A/Allele 1 A	Auto	TRUE	0.0213196	TRUE	3	24	TRUE	0.0257029	TRUE	3	27
C6	18	SNP OBP II	UNKNOWN	0.166412	3.26342	25397.5	99.6943	Homozygous Allele 2 G/Allele 2 G	Auto	TRUE	0.0213196	TRUE	3	32	TRUE	0.0257029	TRUE	3	25
C7	27	SNP OBP II	UNKNOWN	1.6085	0.387278	26344.3	99.9114	Homozygous Allele 1 A/Allele 1 A	Auto	TRUE	0.0213196	TRUE	3	24	TRUE	0.0257029	TRUE	3	27
C8	46	SNP OBP II	UNKNOWN	0.96816	2.01871	28298.4	99.7731	Heterozygous Allele 1 A/Allele 2 G	Auto	TRUE	0.0213196	TRUE	3	26	TRUE	0.0257029	TRUE	3	32
C9	27	SNP OBP II	UNKNOWN	1.41204	0.308818	26197.3	99.9822	Homozygous Allele 1 A/Allele 1 A	Auto	TRUE	0.0213196	TRUE	3	26	TRUE	0.0257029	TRUE	3	28
C10	19	SNP OBP II	UNKNOWN	0.0716506	2.64736	24168.6	99.3542	Homozygous Allele 2 G/Allele 2 G	Auto	TRUE	0.0213196	TRUE	3	32	TRUE	0.0257029	TRUE	3	27
C11	19	SNP OBP II	UNKNOWN	0.059328	2.61484	24089.9	99.2501	Homozygous Allele 2 G/Allele 2 G	Auto	TRUE	0.0213196	TRUE	3	39	TRUE	0.0257029	TRUE	3	26
C12	20	SNP OBP II	UNKNOWN	0.0869393	2.54181	23183.3	99.2095	Homozygous Allele 2 G/Allele 2 G	Auto	TRUE	0.0213196	TRUE	3	32	TRUE	0.0257029	TRUE	3	27
D1	32	SNP OBP II	UNKNOWN	1.76497	0.458557	26187.2	99.6285	Homozygous Allele 1 A/Allele 1 A	Auto	TRUE	0.0213196	TRUE	3	22	TRUE	0.0257029	TRUE	3	25
D2	20	SNP OBP II	UNKNOWN	0.0624816	3.97202	24437.5	99.6963	Homozygous Allele 2 G/Allele 2 G	Auto	TRUE	0.0213196	TRUE	3	39	TRUE	0.0257029	TRUE	3	22
D3	32	SNP OBP II	UNKNOWN	1.39521	0.365924	29387.8	99.9723	Homozygous Allele 1 A/Allele 1 A	Auto	TRUE	0.0213196	TRUE	3	26	TRUE	0.0257029	TRUE	3	28
D4	21	SNP OBP II	UNKNOWN	0.0720896	3.94775	26886.6	99.7296	Homozygous Allele 2 G/Allele 2 G	Auto	TRUE	0.0213196	TRUE	3	38	TRUE	0.0257029	TRUE	3	22
D5	44	SNP OBP II	UNKNOWN	1.60039	0.371377	27670.9	99.9195	Homozygous Allele 1 A/Allele 1 A	Auto	TRUE	0.0213196	TRUE	3	23	TRUE	0.0257029	TRUE	3	26
D6	44	SNP OBP II	UNKNOWN	1.5388	0.361876	27042.8	99.9731	Homozygous Allele 1 A/Allele 1 A	Auto	TRUE	0.0213196	TRUE	3	24	TRUE	0.0257029	TRUE	3	27
D7	11	SNP OBP II	UNKNOWN	1.05625	1.98205	25548.9	99.8571	Heterozygous Allele 1 A/Allele 2 G	Auto	TRUE	0.0213196	TRUE	3	26	TRUE	0.0257029	TRUE	3	25
D8	11	SNP OBP II	UNKNOWN	0.922358	1.88855	26292.5	99.6523	Heterozygous Allele 1 A/Allele 2 G	Auto	TRUE	0.0213196	TRUE	3	26	TRUE	0.0257029	TRUE	3	25
D9	12	SNP OBP II	UNKNOWN	0.981218	2.26059	25883	99.0837	Heterozygous Allele 1 A/Allele 2 G	Auto	TRUE	0.0213196	TRUE	3	26	TRUE	0.0257029	TRUE	3	25
D10	39	SNP OBP II	UNKNOWN	0.775076	0.200106	26317.9	98.2747	Homozygous Allele 1 A/Allele 1 A	Auto	TRUE	0.0213196	TRUE	3	31	TRUE	0.0257029	TRUE	3	33
D11	12	SNP OBP II	UNKNOWN	1.08376	2.11329	22433.4	99.9809	Heterozygous Allele 1 A/Allele 2 G	Auto	TRUE	0.0213196	TRUE	3	26	TRUE	0.0257029	TRUE	3	24
D12	39	SNP OBP II	UNKNOWN	0.669678	0.104418	20399.4	97.548	Homozygous Allele 1 A/Allele 1 A	Auto	TRUE	0.0213196	TRUE	3	31	TRUE	0.0257029	TRUE	3	33
E1	45	SNP OBP II	UNKNOWN	1.46734	0.342807	24888.3	99.9986	Homozygous Allele 1 A/Allele 1 A	Auto	TRUE	0.0213196	TRUE	3	25	TRUE	0.0257029	TRUE	3	27
E2	21	SNP OBP II	UNKNOWN	0.128114	3.71358	25480.5	99.8466	Homozygous Allele 2 G/Allele 2 G	Auto	TRUE	0.0213196	TRUE	3	33	TRUE	0.0257029	TRUE	3	23
E3	15	SNP OBP II	UNKNOWN	1.07845	2.34122	26334	99.7024	Heterozygous Allele 1 A/Allele 2 G	Auto	TRUE	0.0213196	TRUE	3	25	TRUE	0.0257029	TRUE	3	24
E4	22	SNP OBP II	UNKNOWN	0.0879457	3.92448	24885.9	99.7536	Homozygous Allele 2 G/Allele 2 G	Auto	TRUE	0.0213196	TRUE	3	37	TRUE	0.0257029	TRUE	3	21
E5	15	SNP OBP II	UNKNOWN	1.05081	1.94621	28633.8	99.7871	Heterozygous Allele 1 A/Allele 2 G	Auto	TRUE	0.0213196	TRUE	3	25	TRUE	0.0257029	TRUE	3	24
E6	22	SNP OBP II	UNKNOWN	0.066244	4.02064	23925.2	99.6457	Homozygous Allele 2 G/Allele 2 G	Auto	TRUE	0.0213196	TRUE	3	39	TRUE	0.0257029	TRUE	3	21
E7	23	SNP OBP II	UNKNOWN	0.118842	3.5643	23922.5	99.9364	Homozygous Allele 2 G/Allele 2 G	Auto	TRUE	0.0213196	TRUE	3	30	TRUE	0.0257029	TRUE	3	24
E8	24	SNP OBP II	UNKNOWN	1.05932	2.13242	26354.9	99.9941	Heterozygous Allele 1 A/Allele 2 G	Auto	TRUE	0.0213196	TRUE	3	25	TRUE	0.0257029	TRUE	3	24
E9	45	SNP OBP II	UNKNOWN	1.50298	0.376555	26795.9	99.9876	Homozygous Allele 1 A/Allele 1 A	Auto	TRUE	0.0213196	TRUE	3	25	TRUE	0.0257029	TRUE	3	27
E10	23	SNP OBP II	UNKNOWN	0.125387	3.66515	23487.4	99.8802	Homozygous Allele 2 G/Allele 2 G	Auto	TRUE	0.0213196	TRUE	3	30	TRUE	0.0257029	TRUE	3	23
E11	24	SNP OBP II	UNKNOWN	1.21704	2.45385	22394.7	99.6826	Heterozygous Allele 1 A/Allele 2 G	Auto	TRUE	0.0213196	TRUE	3	24	TRUE	0.0257029	TRUE	3	23
E12	26	SNP OBP II	UNKNOWN	0.133817	3.51624	22446	99.8988	Homozygous Allele 2 G/Allele 2 G	Auto	TRUE	0.0213196	TRUE	3	28	TRUE	0.0257029	TRUE	3	22
F1	31	SNP OBP II	UNKNOWN	1.07845	2.34122	26334	99.7024	Heterozygous Allele 1 A/Allele 2 G	Auto	TRUE	0.0213196	TRUE	3	25	TRUE	0.0257029	TRUE	3	24
F2	26	SNP OBP II	UNKNOWN	0.0469992	3.78998	24075.3	99.8284	Homozygous Allele 2 G/Allele 2 G	Auto	TRUE	0.0213196	TRUE	3	39	TRUE	0.0257029	TRUE	3	23
F3	28	SNP OBP II	UNKNOWN	0.0844704	3.6815	26108.8	99.9364	Homozygous Allele 2 G/Allele 2 G	Auto	TRUE	0.0213196	TRUE	3	39	TRUE	0.0257029	TRUE	3	23
F4	28	SNP OBP II	UNKNOWN	0.0881374	4.06907	26274.7	99.5895	Homozygous Allele 2 G/Allele 2 G	Auto	TRUE	0.0213196	TRUE	3	37	TRUE	0.0257029	TRUE	3	21
F5	30	SNP OBP II	UNKNOWN	0.0764434	2.41612	27703.9	98.9423	Homozygous Allele 2 G/Allele 2 G	Auto	TRUE	0.0213196	TRUE	3	34	TRUE	0.0257029	TRUE	3	27
F6	30	SNP OBP II	UNKNOWN	0.031789	3.39123	24715.6	99.8749	Homozygous Allele 2 G/Allele 2 G	Auto	TRUE	0.0213196	TRUE	3	39	TRUE	0.0257029	TRUE	3	24
F7	35	SNP OBP II	UNKNOWN	0.118025	3.87157	24538.5	99.7602	Homozygous Allele 2 G/Allele 2 G	Auto	TRUE	0.0213196	TRUE	3	38	TRUE	0.0257029	TRUE	3	22
F8	35	SNP OBP II	UNKNOWN	0.134858	3.54973	24045.1	99.8881	Homozygous Allele 2 G/Allele 2 G	Auto	TRUE	0.0213196	TRUE	3	31	TRUE	0.0257029	TRUE	3	23
F9	36	SNP OBP II	UNKNOWN	0.0648631	3.33991	25707.5	99.9712	Homozygous Allele 2 G/Allele 2 G	Auto	TRUE	0.0213196	TRUE	3	39	TRUE	0.0257029	TRUE	3	24
F10	36	SNP OBP II	UNKNOWN	0.150057	3.73723	22613.6	99.7459	Homozygous Allele 2 G/Allele 2 G	Auto	TRUE	0.0213196	TRUE	3	32	TRUE	0.0257029	TRUE	3	22
F11	25	SNP OBP II	UNKNOWN	1.29272	2.54389	22697	99.3231	Heterozygous Allele 1 A/Allele 2 G	Auto	TRUE	0.0213196	TRUE	3	23	TRUE	0.0257029	TRUE	3	21
F12	41	SNP OBP II	UNKNOWN	1.05625	1.98205	25548.9	99.8571	Heterozygous Allele 1 A/Allele 2 G	Auto	TRUE	0.0213196	TRUE	3	26	TRUE	0.0257029	TRUE	3	25
G1	41	SNP OBP II	UNKNOWN	0.922358	1.88855	26292.5	99.6523	Heterozygous Allele 1 A/Allele 2 G	Auto	TRUE	0.0213196	TRUE	3	26	TRUE	0.0257029	TRUE	3	25
G2	43	SNP OBP II	UNKNOWN	1.07136	2.03407	18834.2	99.9108	Heterozygous Allele 1 A/Allele 2 G	Auto	TRUE	0.0213196	TRUE	3	25	TRUE	0.0257029	TRUE	3	24
G3	AA	SNP OBP II	UNKNOWN	1.52531	0.381246	27343.5	99.978	Homozygous Allele 1 A/Allele 1 A	Auto	TRUE	0.0213196	TRUE	3	25	TRUE	0.0257029	TRUE	3	27
G4	37	SNP OBP II	UNKNOWN	0.130015	3.63951	28036.8	99.8766	Homozygous Allele 2 G/Allele 2 G	Auto	TRUE	0.0213196	TRUE	3	29	TRUE	0.0257029	TRUE	3	23
G5	43	SNP OBP II	UNKNOWN	1.71361	2.03407	18834.2	99.9108	Heterozygous Allele 1 A/Allele 2 G	Auto	TRUE	0.0213196	TRUE	3	25	TRUE	0.0257029	TRUE	3	24
G6	25	SNP OBP II	UNKNOWN	1.09634	2.16771	23583.4	99.9895	Heterozygous Allele 1 A/Allele 2 G	Auto	TRUE	0.0213196	TRUE	3	22	TRUE	0.0257029	TRUE	3	21
G7	37	SNP OBP II	UNKNOWN	0.0356075	2.68224	25442.6	99.2184	Homozygous Allele 2 G/Allele 2 G	Auto	TRUE	0.0213196	TRUE	3	39	TRUE	0.0257029	TRUE	3	26
G8	33	SNP OBP II	UNKNOWN	1.07845	2.34122	26334	99.7024	Heterozygous Allele 1 A/Allele 2 G	Auto	TRUE	0.0213196	TRUE	3	25	TRUE	0.0257029	TRUE	3	24
G9	33	SNP OBP II	UNKNOWN	1.05081	1.94621	28633.8	99.7871	Heterozygous Allele 1 A/Allele 2 G	Auto	TRUE	0.0213196	TRUE	3	25	TRUE	0.0257029	TRUE	3	24
G10	38	SNP OBP II	UNKNOWN	0.0750064	3.08181	22713.8	99.8684	Homozygous Allele 2 G/Allele 2 G	Auto	TRUE	0.0213196	TRUE	3	39	TRUE	0.0257029	TRUE	3	24
G11	29	SNP OBP II	UNKNOWN	1.11773	2.00838	21031.1	99.579	Heterozygous Allele 1 A/Allele 2 G	Auto	TRUE	0.0213196	TRUE	3	25	TRUE	0.0257029	TRUE	3	24
G12	38	SNP OBP II	UNKNOWN	0.0443282	2.61247	21420.6	99.1569	Homozygous Allele 2 G/Allele 2 G	Auto	TRUE	0.0213196	TRUE	3	39	TRUE	0.0257029	TRUE	3	25
H1	GG	SNP OBP II	UNKNOWN	0.092775	3.71865	24170.5	99.9128	Homozygous Allele 2 G/Allele 2 G	Auto	TRUE	0.0213196	TRUE	3	37	TRUE	0.0257029	TRUE	3	27
H2	40	SNP OBP II	UNKNOWN	0.0778652	3.79191	21655.7	99.8681	Homozygous Allele 2 G/Allele 2 G	Auto	TRUE	0.0213196	TRUE	3	37	TRUE	0.0257029	TRUE	3	22
H3	29	SNP OBP II	UNKNOWN	0.656705	1.39845	26542	97.052	Heterozygous Allele 1 A/Allele 2 G	Auto	TRUE	0.0213196	TRUE	3	29	TRUE	0.0257029	TRUE	3	28
H4	40	SNP OBP II	UNKNOWN	0.0279225	1.68783	27405.1	96.0202	Homozygous Allele 2 G/Allele 2 G	Auto	TRUE	0.0213196	TRUE	3	39	TRUE	0.0257029	TRUE	3	29
H5	31	SNP OBP II	UNKNOWN	1.29272	2.54389	22697	99.3231	Heterozygous Allele 1 A/Allele 2 G	Auto	TRUE	0.0213196	TRUE	3	23	TRUE	0.0257029	TRUE	3	21
H6	42	SNP OBP II	UNKNOWN	0.0847214	3.64413	24459.9	99.9538	Homozygous Allele 2 G/Allele 2 G	Auto	TRUE	0.0213196	TRUE	3	39	TRUE	0.0257029	TRUE	3	22
H7	42	SNP OBP II	UNKNOWN	0.0904749	3.85174	24818.9	99.8191	Homozygous Allele 2 G/Allele 2 G	Auto	TRUE	0.0213196	TRUE	3	38	TRUE	0.0257029	TRUE	3	22
H8	44	SNP OBP II	UNKNOWN	0.0939075	3.96974	24483.7	99.7027	Homozygous Allele 2 G/Allele 2 G	Auto	TRUE	0.0213196	TRUE	3	36	TRUE	0.0257029	TRUE	3	21
H9	46	SNP OBP II	UNKNOWN	1.15882	2.1847	25751	99.7948	Heterozygous Allele 1 A/Allele 2 G	Auto	TRUE	0.0213196	TRUE	3	24	TRUE	0.0257029	TRUE	3	23
H10	44	SNP OBP II	UNKNOWN	0.0750064	3.08181	22713.8	99.8684	Homozygous Allele 2 G/Allele 2 G	Auto	TRUE	0.0213196	TRUE	3	39	TRUE	0.0257029	TRUE	3	24
H11		SNP OBP II	NTC	0.00924744	0.00656721	20692.8	100	Negative Control (NC)	Auto	TRUE	0.0213196	TRUE	3	39	TRUE	0.0257029	TRUE	3	39
H12		SNP OBP II	NTC	0.252041	0.0305558	21878.1	100	Negative Control (NC)	Auto	TRUE	0.0213196	TRUE	3	34	TRUE	0.0257029	TRUE	3	35
